# Supplementary material for: Comparison of the Three Most Commonly Used Metabolic Syndrome Definitions in the Chinese Population: A Prospective Study
Source: Metabolites. 2022 Dec 21;13(1):12. doi: 10.3390/metabo13010012 (PMC9860556; doi:10.3390/metabo13010012)
Supplement: Supplementary file 1 [file metabolites-13-00012-s001.zip]

Archive with 2 entries (2 files):
- metabolites-2031217-supplementary/Supplementary files.pdf
- metabolites-2031217-supplementary/Supplementary text S1.pdf
